# Supplementary material for: Phytochemical Characterization and High-Speed Countercurrent Chromatography-Assisted Isolation of Flavonoids from Leaves of Talisia esculenta Radlk
Source: Plants (Basel). 2026 Jul 21;15(14):2229. doi: 10.3390/plants15142229 (PMC13415155; doi:10.3390/plants15142229)
Supplement: Supplementary file 1 [file plants-15-02229-s001.zip]

Archive with 1 entries (1 files):
- plants-4358245-supplementary.pdf
